# Supplementary material for: Horn size is linked to Sertoli cell efficiency and sperm size homogeneity during sexual development in common eland (Taurotragus oryx)
Source: Front Cell Dev Biol. 2024 Aug 20;12:1421634. doi: 10.3389/fcell.2024.1421634 (PMC11368866; doi:10.3389/fcell.2024.1421634)
Supplement: Supplementary file 1 [file Table2.xlsx]

## Sheet: Dataset
Eland ID	Age group	Body mass (kg)	Testes mass (g)	GSI %	Testosterone (ng/mL)	Sperm concentration(106/ml)	Mean horn lenght (cm)	Signed difference horn length	Mean horn spiral length (cm)	Signed difference horn spiral length	Mean horn basal circumference (cm)	Signed difference horn basal circumference	Spermatogonia (%)	Primary spermatocytes (%)	Secondary spermatocytes (%)	Round Spermatids (%)	Elongated spermatids (%)	Spermatozoa (Spermatic index, SI, %)	SEI (Sertoli cell index, %)	SSEI (Spermatozoa-Sertoli cell index)	Meiotic index	Elongated spermatids/Round spermatids	Round spermatids/Sertoli cell	Elongated spermatids/Sertoli cell	Germ cells/Sertoli cell	Elongated spermatids/Germ cell	Area_seminiferous_tubule (µm2)	Area_seminiferous_lumen (µm2)	Area_seminiferous_epitelium (µm2)	Proportion_seminiferous_epithelium (%)	Normal sperm (%)	Head width (μm)	Head length (μm)	Midpiece length (μm)	Flagellum length (μm)	Sperm length (μm)	Principal plus terminal piece length (μm)	Head ellipticity	Head area (μm2)	Head perimeter (μm)	Head width-CV (%)	Head length-CV (%)	Midpiece length-CV (%)	Flagellum length-CV (%)	Sperm length-CV (%)	Principal plus terminal piece length-CV (%)	Head ellipticity-CV (%)	Head area-CV (%)	Head perimeter-CV (%)
1	1	266	73.9	0.027782	0.255	192.5	47	0	57	0	26.5	1	2.8148	23.9106	1.28114	34.0089	15.4569	22.5276	21.8904	1.06382	1.42114	0.454841	1.54989	0.704849	4.61455	0.154569					71	6.18408	9.9074	14.9124	61.5022	71.4096	46.5897	1.60465	48.1104	25.6197	3.82581	2.97497	3.71954	1.55537	1.51337	2.25947	5.26813	4.39727	2.15862
2	1	290	125.7	0.0433448	0.363	932.5	55.5	-1	69	-2	26.5	-1	2.03953	23.6238	0.236967	38.3785	24.362	11.3592	11.1729	1.05255	1.62636	0.633531	3.46716	2.18144	9.05829	0.24362					91.5	6.12152	9.60464	14.7064	62.0519	71.6566	47.3455	1.57058	46.1704	25.0098	2.95495	3.46866	2.83295	1.07097	1.01907	1.6444	4.94875	4.21061	2.35838
3	1	221	90.3	0.0408597	0.3815	13.875	48.25	-5.5	60	-4	24.5	-1															19458.6	5598.96	13859.7	71.4005
4	1	201	94.8	0.0471642		0.75	48.5	-1	53	-2	24.5	-1	5.71429	30	0.357143	38.5714	12.1429	13.2143	46.7857	0.278638	1.30085	0.324455	0.823826	0.266549	2.15258	0.121429	16848.8	3989.27	12859.6	76.5213
5	1	198	88.6	0.0447475		515	54	2	67.5	3	25	0	1.43544	23.2028	0.47848	33.7317	19.3796	21.772	14.5742	1.62238	1.45468	0.574547	2.50117	1.44464	7.41958	0.193796	25757.1	3627.16	22130	86.261	40.5	5.97832	9.30188	14.9051	62.8116	72.1135	47.9066	1.55773	43.6749	24.2891	3.42797	2.25773	2.91655	1.55851	1.49089	2.12283	4.18099	4.03986	1.87072
6	2	268	128.3	0.0478731	0.3945	1237.5	59.5	1	72.5	3	27.25	0.5	1.978	25.6273	0.812266	34.5412	14.3867	22.6545	8.39185	2.76941	1.38364	0.416667	4.35647	1.82706	12.6529	0.143867	24821.8	4326.61	20495.2	82.858	65	5.97564	9.37396	14.2175	60.4148	69.7888	46.1973	1.57024	43.9898	24.4097	3.0114	2.2825	2.91278	1.79379	1.56143	2.22884	4.09581	3.47541	1.68354
7	1	242.5	113.3	0.0467216	0.793	1335	52	2	66	2	27.5	-1	1.37927	19.8728	1.00756	43.715	14.3558	19.6696	7.92129	2.55208	2.19952	0.329607	5.67708	1.91667	13.0417	0.143558	35454.4	7488.76	27965.6	79.2884	88.5	5.87472	10.0311	15.3199	64.5992	74.6304	49.2794	1.70893	46.2884	25.4146	3.14186	1.80907	3.99841	1.57729	1.4154	2.33089	3.2819	3.93164	1.72744
8	1	255.5	127.7	0.0499804	0.729	1265	56	-2	64.75	-2.5	25	0	1.44314	31.0796	0.738916	37.11	13.7156	15.9127	11.8146	1.45539	1.19312	0.371882	3.15067	1.1734	8.60017	0.137156	29537.6	5047.36	24490.3	83.2632	38.5	6.1718	9.38076	14.1177	60.1168	69.4976	45.9991	1.52113	45.4682	24.693	2.68952	2.93833	2.51293	1.70895	1.59388	2.00896	4.22945	3.79909	2.04813
9	1	204	92.7	0.0454412	0.131	502	52.5	-3	62.5	-5	22.75	0.5	1.22969	22.3016	1.01719	35.8585	17.1704	22.4226	9.42765	2.36957	1.63264	0.478377	3.80435	1.82609	10.6087	0.171704	22429.1	3934.46	18494.6	82.8105	78.5	5.86628	9.62188	14.77	63.0982	72.7201	48.3282	1.64334	44.3302	24.6915	4.42696	2.9892	3.12465	1.56144	1.60768	2.24559	5.35573	5.23653	2.44929
10	1	209.5	145.4	0.0694033		465	54	0	68	0	25.5	1	1.87937	24.6522	1.80559	41.576	11.1835	18.9034	11.3037	1.725	1.69792	0.293308	3.64667	1.02833	8.93667	0.111835	23548.5	3919.71	19628.7	83.5954	54	6.01388	10.0456	14.004	61.0214	71.0669	47.0173	1.6725	47.4497	25.629	3.67823	3.91354	2.88089	2.21318	2.09658	2.72837	5.24456	5.41016	2.94298
11	1	188	157.9	0.0839894	0.219	1785	54.5	-1	68.5	-1	28	0	1.59158	22.467	1.08991	32.553	16.6083	25.6902	7.85429	3.46196	1.45052	0.507121	4.22283	2.07391	13.0185	0.166083	34801.3	5607.58	29193.7	84.0521	88.5	6.16324	9.36784	14.1686	59.803	69.1708	45.6344	1.52092	45.3469	24.6581	2.60048	2.23573	1.84135	1.55165	1.35715	1.90781	3.39651	3.48584	1.74526
12	1	274	69.3	0.025292	0.209	712.5	63	0	71.5	-3	24.5	1	1.66992	24.5657	0	36.3288	19.3502	18.0853	10.6974	1.70013	1.48228	0.533575	3.46292	1.8376	9.47379	0.193502	21945.4	3627.03	18318.4	83.7317	7.5	5.88036	9.99224	14.6799	60.6504	70.6426	45.9705	1.70055	46.1484	25.3557	2.80537	3.84468	2.76731	1.74915	1.67977	2.18102	4.7725	4.76755	2.78487
13	1	214	103.1	0.0481776	0.214	432.5	56.5	1	71.5	1	27.75	-1.5	1.38063	21.739	1.34723	36.6241	17.4882	21.4208	12.2001	1.85125	1.76434	0.491175	3.2836	1.49821	8.67428	0.174882	28795	5203.3	23591.7	82.0941
14	2	340	114.1	0.0335588	0.5425	1190	62.5	-1	76	0	26.5	1	1.25104	25.9061	1.08151	32.77	20.4005	18.5909	8.08629	2.37045	1.26913	0.625484	4.10931	2.60526	12.6002	0.204005	24160.7	3020.7	21140	87.5821	87	5.86164	10.0212	14.2438	59.6258	69.647	45.382	1.71109	46.1294	25.3811	2.78949	3.27644	3.00518	1.47864	1.36588	2.07342	4.54578	4.00317	2.31334
15	1	194	96.5	0.0497423	0.2545	442.5	50	0	60	0	25	0	1.46603	22.2022	0.515464	39.8018	15.428	20.5865	10.5876	1.96201	1.82707	0.390289	3.99142	1.4951	9.93015	0.15428	22789.8	3923.83	18866	82.8402	8.5	5.76544	9.87616	14.1351	61.9779	71.8541	47.8428	1.7145	44.7205	24.9989	2.99042	3.70127	2.33977	1.92832	1.83788	2.30128	4.80114	4.71595	2.71157
16	2	243	166.3	0.0684362	0.301	760	64.75	-2.5	80	-2	28	-2	2.05109	19.5081	0.767875	37.8784	19.989	19.8055	7.04228	2.78274	1.94097	0.528001	5.44196	2.87054	14.2753	0.19989	28882.8	4276.8	24606	85.0295	88	5.83296	9.52848	14.263	63.0261	72.5546	48.763	1.63484	43.6475	24.4821	2.66676	2.49001	2.22795	1.61472	1.41552	2.07642	3.92282	3.34143	1.76895
17	2	309	156.1	0.0505178		835	52.5	-1	62.5	1	24.5	1	4.21185	16.651	0.396825	37.6631	16.5979	24.4794	6.19205	4.52059	2.26136	0.445833	7.11765	2.89706	18.5412	0.165979	27821.1	4267.68	23553.5	85.029	93.5	5.63332	9.29948	15.0767	63.505	72.8045	48.4283	1.65606	41.1475	23.8159	5.73834	2.21843	1.91892	1.68986	1.60079	2.29669	6.17476	6.21868	2.43698
18	2	415	181.9	0.0438313		980	52.25	-1.5	67.25	-0.5	25.5	-1	1.89233	20.2928	0.921451	41.1534	15.5252	20.2148	8.16566	2.53333	2.04459	0.380117	5.075	1.95	12.3917	0.155252	31080.6	5041.42	26039.2	83.9475	86	5.87808	9.9372	14.7496	65.5023	75.4395	50.7527	1.69276	45.8889	25.256	3.95462	2.98557	2.99088	1.22366	1.35052	1.65024	4.51416	5.54334	2.63015
19	2	353	160.2	0.0453824		345	54.5	-1	68	2	26	0	2.41682	23.2885	0.923491	42.0532	14.2847	17.0333	4.2638	4.1	1.82075	0.339926	10.0167	3.38333	23.7778	0.142847	26906.5	3752.37	23154.1	86.39	92	5.67924	9.47412	14.6729	64.0035	73.4776	49.3306	1.66935	42.2536	24.1794	2.42044	2.48376	1.32512	1.09236	1.11023	1.34562	3.81009	3.07992	1.69756
20	2	455	188.7	0.0414725		950	63.75	0.5	81.5	0	27	0	2.88266	19.6243	1.0608	40.1149	16.5392	19.7781	2.94348	7.5	2.06644	0.420506	15.4778	5.9	37.6444	0.165392	28686	4438.19	24247.8	84.6466	91	5.81864	9.49192	13.8677	63.2651	72.757	49.3974	1.63215	43.3863	24.3985	2.75191	2.65481	2.201	1.39597	1.35861	1.8009	3.2329	4.32135	2.22045
21	2	278	115.7	0.0416187		970	56.5	-1	70	-2	25.75	-0.5	3.01059	15.0522	1.73322	38.4214	18.8079	22.9747	7.20695	3.18056	2.56403	0.490389	5.33611	2.61111	13.8778	0.188079	26840.8	4032.86	22807.9	85.0424
22	2	393	124.9	0.0317812			57	0	75	-2	26	0	3.45103	20.1754	0.817632	34.765	18.8797	21.9112	11.6644	1.87515	1.78763	0.542998	2.98	1.61818	8.57697	0.188797	29839.3	4611.89	25227.4	85.0093
